# Supplementary material for: Assessment of Neuronal Damage in Brain Slice Cultures Using Machine Learning Based on Spatial Features
Source: Front Neurosci. 2021 Oct 8;15:740178. doi: 10.3389/fnins.2021.740178 (PMC8531652; doi:10.3389/fnins.2021.740178)
Supplement: Supplementary file 1 [file Data_Sheet_1.ZIP]

Archive with 73 entries (60 files):
- SourceCode/
- SourceCode/Apply Models/
- SourceCode/Apply Models/Add Python Environement/
- SourceCode/Apply Models/Add Python Environement/AddCondaEnvironementToMatlabPath.m
- SourceCode/Apply Models/ApplyModel.m
- SourceCode/Apply Models/Classify TP and FP objects/
- SourceCode/Apply Models/Classify TP and FP objects/Trained SVM MLP 99.9% PCA All Images.mat
- SourceCode/Apply Models/GenFeatures.m
- SourceCode/Apply Models/GetExtension.m
- SourceCode/Apply Models/Trained Models/
- SourceCode/Apply Models/Trained Models/FinalModel MLP All pca99.9%.p
- SourceCode/Apply Models/Trained Models/Scalings FinalModel MLP All pca99.9%.mat
- SourceCode/Classify Objects as TP or FP/
- SourceCode/Classify Objects as TP or FP/GetTPandFP.m
- SourceCode/Classify Objects as TP or FP/TrainSVM.m
- SourceCode/Feature Generation and Manual Labeling/
- SourceCode/Feature Generation and Manual Labeling/FilterBank.mat
- SourceCode/Feature Generation and Manual Labeling/GenerateFilterBank.m
- SourceCode/Feature Generation and Manual Labeling/GetTrainingDataTN.m
- SourceCode/Feature Generation and Manual Labeling/GetTrainingDataTP.m
- SourceCode/Feature Generation and Manual Labeling/GetTrainingFeatures.m
- SourceCode/Feature Generation and Manual Labeling/HelperFunctions/
- SourceCode/Feature Generation and Manual Labeling/HelperFunctions/DrawMultPolygons.m
- SourceCode/Feature Generation and Manual Labeling/HelperFunctions/gaussiankernel.m
- SourceCode/Feature Generation and Manual Labeling/HelperFunctions/GenFeatures.m
- SourceCode/Feature Generation and Manual Labeling/HelperFunctions/GetExtension.m
- SourceCode/Feature Generation and Manual Labeling/HelperFunctions/gfilter.m
- SourceCode/Feature Generation and Manual Labeling/HelperFunctions/ImageCoherency3D.m
- SourceCode/Feature Generation and Manual Labeling/HelperFunctions/MyGinput.m
- SourceCode/Manual.pdf
- SourceCode/Sample OHSC/
- SourceCode/Sample OHSC/3a_240114/
- SourceCode/Sample OHSC/3a_240114/3a_240114 TrainingData MLP All MinInt 0.1 ObjRemoval pca99.9% Overlay.png
- SourceCode/Sample OHSC/3a_240114/3a_2401141.tif
- SourceCode/Sample OHSC/3a_240114/3a_2401142.tif
- SourceCode/Sample OHSC/3a_240114/3a_2401143.tif
- SourceCode/Sample OHSC/3a_240114/3a_2401144.tif
- SourceCode/Sample OHSC/3a_240114/3a_2401145.tif
- SourceCode/Sample OHSC/3a_240114/3a_2401146.tif
- SourceCode/Sample OHSC/3a_240114/3a_2401147.tif
- SourceCode/Sample OHSC/3a_240114/ObjSplitting MLP All MinInt 0.1 ObjRemoval pca99.9%.mat
- SourceCode/Sample OHSC/3a_240114/StatsData MLP All MinInt 0.1 ObjRemoval pca99.9%.mat
- SourceCode/Sample OHSC/3a_240114/Training TN.mat
- SourceCode/Sample OHSC/3a_240114/Training TP.mat
- SourceCode/Sample OHSC/3b_240114/
- SourceCode/Sample OHSC/3b_240114/3b_240114 TrainingData MLP All MinInt 0.1 ObjRemoval pca99.9% Overlay.png
- SourceCode/Sample OHSC/3b_240114/3b_2401143.tif
- SourceCode/Sample OHSC/3b_240114/3b_2401144.tif
- SourceCode/Sample OHSC/3b_240114/3b_2401145.tif
- SourceCode/Sample OHSC/3b_240114/3b_2401146.tif
- SourceCode/Sample OHSC/3b_240114/3b_2401147.tif
- SourceCode/Sample OHSC/3b_240114/3b_2401148.tif
- SourceCode/Sample OHSC/3b_240114/ObjSplitting MLP All MinInt 0.1 ObjRemoval pca99.9%.mat
- SourceCode/Sample OHSC/3b_240114/StatsData MLP All MinInt 0.1 ObjRemoval pca99.9%.mat
- SourceCode/Sample OHSC/3b_240114/Training TN.mat
- SourceCode/Sample OHSC/3b_240114/Training TP.mat
- SourceCode/Sample OHSC/3c_240114/
- SourceCode/Sample OHSC/3c_240114/3c_240114 TrainingData MLP All MinInt 0.1 ObjRemoval pca99.9% Overlay.png
- SourceCode/Sample OHSC/3c_240114/3c_24011404.tif
- SourceCode/Sample OHSC/3c_240114/3c_24011405.tif
- SourceCode/Sample OHSC/3c_240114/3c_24011406.tif
- SourceCode/Sample OHSC/3c_240114/3c_24011407.tif
- SourceCode/Sample OHSC/3c_240114/3c_24011408.tif
- SourceCode/Sample OHSC/3c_240114/3c_24011409.tif
- SourceCode/Sample OHSC/3c_240114/3c_24011410.tif
- SourceCode/Sample OHSC/3c_240114/ObjSplitting MLP All MinInt 0.1 ObjRemoval pca99.9%.mat
- SourceCode/Sample OHSC/3c_240114/StatsData MLP All MinInt 0.1 ObjRemoval pca99.9%.mat
- SourceCode/Sample OHSC/3c_240114/Training TN.mat
- SourceCode/Sample OHSC/3c_240114/Training TP.mat
- SourceCode/Training/
- SourceCode/Training/AddCondaEnvironementToMatlabPath.m
- SourceCode/Training/LeaveOneImOut.m
- SourceCode/Training/TrainFinalModel.m
